# Supplementary material for: Mentalization and Emotion Regulation in Adolescent Attachment: A Scoping Review
Source: Children (Basel). 2026 Mar 19;13(3):420. doi: 10.3390/children13030420 (PMC13025779; doi:10.3390/children13030420)
Supplement: Supplementary file 1 [file children-13-00420-s001.zip]

Archive with 1 entries (1 files):
- children-4204267-supplementary.pdf
